# Supplementary material for: Effects of Different Molecular Weight Oxidized Dextran as Crosslinkers on Stability and Antioxidant Capacity of Curcumin-Loaded Nanoparticles
Source: Foods. 2023 Jun 29;12(13):2533. doi: 10.3390/foods12132533 (PMC10341269; doi:10.3390/foods12132533)
Supplement: Supplementary file 1 [file foods-12-02533-s001.zip]

Archive with 1 entries (1 files):
- foods-2401001-SI.pdf
